# Supplementary material for: Tight Interplay between Replication Stress and Competence Induction in Streptococcus pneumoniae
Source: Cells. 2021 Jul 30;10(8):1938. doi: 10.3390/cells10081938 (PMC8394987; doi:10.3390/cells10081938)
Supplement: Supplementary file 1 [file cells-10-01938-s001.zip]

Archive with 1 entries (1 files):
- cells-1257978-supplementary.pdf
